# Supplementary material for: DDX5 Functions as a Tumor Suppressor in Tongue Cancer
Source: Cancers (Basel). 2023 Dec 18;15(24):5882. doi: 10.3390/cancers15245882 (PMC10741615; doi:10.3390/cancers15245882)
Supplement: Supplementary file 1 [file cancers-15-05882-s001.zip]

Archive with 1 entries (1 files):
- cancers-2706732-supplementary.pdf
